# Supplementary material for: Non-Isocyanate Urethane Acrylate Derived from Isophorone Diamine: Synthesis, Characterization and Its Application in 3D Printing
Source: Molecules. 2024 Jun 3;29(11):2639. doi: 10.3390/molecules29112639 (PMC11173429; doi:10.3390/molecules29112639)
Supplement: Supplementary file 1 [file molecules-29-02639-s001.zip]

Archive with 1 entries (1 files):
- molecules-3028638-supplementary.pdf
